# Supplementary material for: Development of a Field-Deployable Loop-Mediated Isothermal Amplification Assay for the Rapid Detection of Erysiphe corylacearum in Hazelnut
Source: J Fungi (Basel). 2026 Jan 22;12(1):79. doi: 10.3390/jof12010079 (PMC12842720; doi:10.3390/jof12010079)
Supplement: Supplementary file 1 [file jof-12-00079-s001.zip]

Archive with 1 entries (1 files):
- jof-4085582-supplementary.pdf
